# Supplementary material for: Effects of Environmental Factors on the Diversity of Grasshopper Communities along Altitude Gradients in Xizang, China
Source: Insects. 2024 Sep 4;15(9):671. doi: 10.3390/insects15090671 (PMC11432001; doi:10.3390/insects15090671)
Supplement: Supplementary file 1 [file insects-15-00671-s001.zip]

Archive with 1 entries (1 files):
- S1-data on grasshopper species at different points.txt
