# Supplementary material for: Effects of Environmental Factors on the Diversity of Grasshopper Communities along Altitude Gradients in Xizang, China
Source: Insects. 2024 Sep 4;15(9):671. doi: 10.3390/insects15090671 (PMC11432001; doi:10.3390/insects15090671)
Supplement: Supplementary file 1 [file insects-15-00671-s001.zip › S1-data on grasshopper species at different points.txt]

Species	YD1	YD2	YD3	YD4	YD5	YD6	YD7	YD8	YD9	YD10	YD11	YD12	YD13	YD14	YD15	YD16	YD17	YD18	YD19	YD20	YD21	YD22	YD23	YD24	YD25	YD26	YD27	YD28	YD29	YD30	YD31	YD32	YD33
Chorthippus brunneus	0	0	0	0	0	0	0	0	0	0	0	0	0	0	0	0	0	0	0	0	0	0	0	0	0	0	0	0	0	0	0	15	0
Glyptobothrus amplintersitus	0	0	0	0	0	0	0	0	0	0	0	0	0	0	0	0	0	0	0	0	0	0	0	0	0	0	0	0	0	0	0	1	0
Megaulacobothrus flexivenus	0	0	0	0	0	0	0	0	0	0	0	0	0	0	0	0	0	0	0	0	0	0	8	0	0	0	0	0	0	0	0	0	0
Chorthippus markamensis	0	0	0	0	0	0	0	0	0	0	0	0	0	0	0	0	0	0	0	0	0	0	0	0	0	0	0	0	0	23	0	0	0
Omocestus cuonaensis	0	0	0	0	0	0	0	0	0	0	0	0	0	0	0	0	23	39	41	28	29	52	0	0	61	0	34	28	0	0	0	0	25
Atympanum sp.	0	0	0	0	0	0	0	0	0	0	0	0	0	0	0	0	0	0	0	0	0	0	0	0	0	0	0	0	12	0	0	0	0
Omocestus sp.1	0	0	0	0	0	0	0	0	0	0	0	0	0	0	0	0	0	0	0	0	0	0	0	80	0	6	0	0	0	0	0	0	0
Ceracris xizangensis	0	0	0	0	5	0	0	0	0	0	0	0	0	0	0	0	13	0	0	0	0	0	0	0	0	0	0	0	0	0	0	0	0
Ceracris versicolor	0	1	0	0	0	2	0	0	0	0	0	0	0	0	0	0	0	0	0	0	0	0	0	0	0	0	0	0	0	0	0	0	0
Altichorthippus chayuensis	0	0	0	0	0	0	0	0	0	0	0	0	0	0	1	21	0	0	0	0	0	0	0	0	0	0	0	0	0	0	0	0	0
Omocestus sp.3	0	0	0	0	0	0	0	0	0	0	0	0	0	0	0	0	0	0	0	0	0	0	0	0	0	0	0	0	0	0	7	0	0
Omocestus gonggarensis	0	0	0	0	0	0	0	0	0	0	0	0	0	0	0	0	0	0	0	0	0	0	0	0	0	0	0	0	0	5	0	0	0
Chorthippus brunneus huabeiensis	0	0	0	0	0	0	0	0	0	0	0	0	0	0	0	0	0	0	0	0	0	0	0	0	0	0	0	0	0	7	0	0	0
Bryodema sp.	0	0	0	0	0	0	0	0	0	0	0	0	0	0	0	0	0	0	0	0	0	0	0	0	0	0	0	0	0	0	0	1	0
Locusta migratoria tibetensis	0	0	0	0	0	0	0	0	1	0	0	0	0	0	0	0	0	0	0	0	0	0	0	0	0	0	0	0	6	0	0	0	3
Gastrimargus nubilus	0	0	0	0	0	0	0	0	0	0	0	0	0	0	0	0	0	0	0	0	0	0	0	9	0	0	0	0	0	12	0	0	0
Trilophidia annulata	0	3	0	0	0	0	6	0	3	0	7	0	0	0	0	0	0	0	0	0	0	0	0	0	0	0	0	0	0	0	0	0	0
Sphingonotus longipennis	0	0	0	0	0	0	0	0	8	0	0	0	0	0	0	0	0	0	0	0	0	0	0	0	0	0	0	0	0	0	0	0	0
Heteropternis micronus	0	0	0	0	0	0	0	1	3	0	0	0	0	0	2	0	0	0	0	0	0	0	0	0	0	0	0	0	0	0	0	0	0
Aiolopus tamulus	0	0	0	0	0	0	0	2	0	0	0	0	0	0	0	0	0	0	0	0	0	0	0	0	0	0	0	0	0	0	0	0	0
Aiolopus markamensis	0	0	0	0	0	0	0	0	0	0	3	0	0	0	0	0	0	0	0	0	0	0	0	0	0	0	0	0	0	0	0	0	0
Locusta migratoria	0	0	0	0	0	0	0	0	0	0	0	0	0	0	3	0	0	0	0	0	0	0	0	0	0	0	0	0	0	0	0	0	0
Sphingonotus yunnaneus	0	0	0	0	0	0	0	0	0	0	0	0	0	0	0	0	0	0	0	0	0	0	0	0	0	0	0	0	0	14	27	0	0
Mekongiella kingdoni	0	0	0	0	0	0	0	0	0	0	0	0	0	0	0	0	0	0	25	16	24	1	0	0	0	0	0	0	0	0	0	0	0
Mekongiella sp.	0	0	0	0	0	0	0	0	0	0	0	0	0	0	0	0	0	0	10	4	0	0	0	0	0	0	0	0	0	0	0	0	0
Aserratus eminifrontus	0	0	0	0	0	0	0	0	0	0	0	34	66	23	0	0	0	0	0	0	0	0	0	0	0	0	0	0	0	0	0	0	0
Patanga japonica	0	0	3	0	0	0	0	2	0	0	4	1	0	0	7	0	0	0	0	0	0	0	0	0	0	0	0	0	0	0	0	0	0
Xenocatantops humilis	5	0	11	5	0	7	0	5	3	0	6	0	0	0	3	1	0	0	0	0	0	0	0	0	0	0	0	0	0	0	0	0	0
Stenocatantops splendens	0	3	0	9	2	0	0	4	0	0	7	0	0	0	0	0	0	0	0	0	0	0	0	0	0	0	0	0	0	0	0	0	0
Oxya intricata	3	0	0	7	0	0	0	0	0	0	0	0	0	0	0	0	0	0	0	0	0	0	0	0	0	0	0	0	0	0	0	0	0
Apalacris varicornis	15	0	1	0	0	10	0	0	0	0	0	0	0	0	0	0	0	0	0	0	0	0	0	0	0	0	0	0	0	0	0	0	0
Choroedocus robusta	0	0	2	0	0	9	0	0	0	0	0	0	0	0	0	0	0	0	0	0	0	0	0	0	0	0	0	0	0	0	0	0	0
Promesosternus vittatus	0	0	0	0	0	1	0	0	0	0	0	0	0	0	0	0	0	0	0	0	0	0	0	0	0	0	0	0	0	0	0	0	0
Indopodisma kingdoni	0	0	0	0	0	0	0	0	0	0	3	0	0	0	16	0	0	0	0	0	0	0	0	0	0	0	0	0	0	0	0	0	0
Oxya adentata	0	0	0	0	0	0	0	6	0	0	0	0	0	0	0	15	0	0	0	0	0	0	0	0	0	0	0	0	0	0	0	0	0
Spathosternum prasiniferum xizangense	0	0	0	0	0	0	0	5	0	5	2	0	0	0	0	0	0	0	0	0	0	0	0	0	0	0	0	0	0	0	0	0	0
Xenocatantops brachycerus	0	0	0	0	0	0	0	7	0	0	0	0	0	0	0	0	0	0	0	0	0	0	0	0	0	0	0	0	0	0	0	0	0
Assamacris sp.	0	0	4	0	0	0	0	0	0	0	0	0	0	0	0	0	0	0	0	0	0	0	0	0	0	0	0	0	0	0	0	0	0
Atractomorpha himalayica	3	3	0	6	0	0	20	4	0	1	8	0	0	0	0	0	0	0	0	0	0	0	0	0	0	0	0	0	0	0	0	0	0
Phlaeoba tenebrosa	0	0	0	6	0	0	0	0	0	0	0	0	0	0	0	0	0	0	0	0	0	0	0	0	0	0	0	0	0	0	0	0	0
Serrifermora antennata	0	0	6	0	0	0	2	0	1	0	0	0	0	0	0	0	0	0	0	0	0	0	0	0	0	0	0	0	0	0	0	0	0
Phlaeoba sikkimensis	0	0	0	0	2	0	0	0	0	0	0	0	0	0	0	0	0	0	0	0	0	0	0	0	0	0	0	0	0	0	0	0	0
Chondracris rosea	1	0	0	0	0	0	0	0	0	0	0	0	0	0	0	0	0	0	0	0	0	0	0	0	0	0	0	0	0	0	0	0	0
Acrida exaltata	0	0	0	0	0	0	0	3	0	1	9	0	0	0	0	0	0	0	0	0	0	0	0	0	0	0	0	0	0	0	0	0	0
